# Supplementary material for: Natural Images Allow Universal Adversarial Attacks on Medical Image Classification Using Deep Neural Networks with Transfer Learning
Source: J Imaging. 2022 Feb 4;8(2):38. doi: 10.3390/jimaging8020038 (PMC8875959; doi:10.3390/jimaging8020038)
Supplement: Supplementary file 1 [file jimaging-08-00038-s001.zip]

Archive with 1 entries (1 files):
- jimaging-1494140-supplementary.pdf
